# Supplementary material for: SIGMAR1 Knockdown Enhances Oral Cancer Cell Chemosensitivity to Cisplatin via Decreased PD-L1 Expression
Source: Int J Mol Sci. 2024 Nov 5;25(22):11856. doi: 10.3390/ijms252211856 (PMC11594079; doi:10.3390/ijms252211856)
Supplement: Supplementary file 1 [file ijms-25-11856-s001.zip]

Archive with 2 entries (1 files):
- ijms-3107015-supplementary/
- ijms-3107015-supplementary/ijms-3107015-supplementary.pdf
